# Supplementary material for: North American domestic pigs are susceptible to experimental infection with Japanese encephalitis virus
Source: Sci Rep. 2018 May 21;8:7951. doi: 10.1038/s41598-018-26208-8 (PMC5962597; doi:10.1038/s41598-018-26208-8)
Supplement: Supplementary file 2 — Table S1 [file 41598_2018_26208_MOESM2_ESM.xlsx]

## Sheet: Title Page
North American domestic pigs are susceptible to experimental infection with Japanese encephalitis virus
So Lee Parka,b, Yan-Jang S. Huanga,b, Amy C. Lyonsa,b, Victoria B. Ayersa,b, Susan M. Hettenbachb, D. Scott McVeya,c, Kenneth R. Burtonb,d, Stephen Higgsa,b, Dana L. Vanlandinghama,b,*
aDepartment of Diagnostic Medicine and Pathobiology, College of Veterinary Medicine, Kansas State University, Manhattan, KS, USA
bBiosecurity Research Institute, Kansas State University, Manhattan, KS, USA
cArthropod-Borne Animal Diseases Research Unit, Center for Grain and Animal Health Research, Agricultural Research Service, United States Department of Agriculture, Manhattan, KS, USA
dNational Agricultural Biosecurity Center, Kansas State University, Manhattan, KS, USA

## Sheet: PFU
Non-parametric test: Independent-samples Mann-Whitney U Test
Statistical analysis of PFU/g of challenged samples
Significant if p value < 0.05
	Thalam	Cd nucl	F lobe	Midbrain	Spinal	Olf bulb	Olf neuro	Cerebell	Olf ped	P lobe	Sciatic n	T lobe	O lobe	Optic n	F/T n	Piriform	Pons	Medulla	O chiasm	Hippo	Tonsil	Sub LN	Spleen	Thymus	Mes LN	Peyers	Nasal epi	Trachea	Lung	Liver	Skeletal	Heart	Kidney	Eye	U body	Fallopian	Ovary	U horn
Thalam		0.443	0.443	0.443	0.443	0.955	0.099	0.443	0.443	0.443	0.443	0.443	0.443	0.977	0.985	0.992	0.443	0.443	0.443	0.443	0.843	0.962	0	0.083	0	0.443	0.049	0.925	0.454	0.443	0.443	0.443	0.951	0.443	0.562	0.562	0.562	0.562
Cd nucl	0.443		1	1	1	0.41	0.016	1	1	1	1	1	1	0.46	0.454	0.449	1	1	1	1	0.335	0.416	0	0.012	0	1	0.006	0.389	0.13	1	1	1	0.48	1	1	1	1	1
F lobe	0.443	1		1	1	0.41	0.016	1	1	1	1	1	1	0.46	0.454	0.449	1	1	1	1	0.335	0.416	0	0.012	0	1	0.006	0.389	0.13	1	1	1	0.48	1	1	1	1	1
Midbrain	0.443	1	1		1	0.41	0.016	1	1	1	1	1	1	0.46	0.454	0.449	1	1	1	1	0.335	0.416	0	0.012	0	1	0.006	0.389	0.13	1	1	1	0.48	1	1	1	1	1
Spinal	0.443	1	1	1		0.41	0.016	1	1	1	1	1	1	0.46	0.454	0.449	1	1	1	1	0.335	0.416	0	0.012	0	1	0.006	0.389	0.13	1	1	1	0.48	1	1	1	1	1
Olf bulb	0.955	0.41	0.41	0.41	0.41		0.111	0.41	0.41	0.41	0.41	0.41	0.41	0.932	0.94	0.947	0.41	0.41	0.41	0.41	0.888	0.992	0.001	0.094	0	0.41	0.056	0.97	0.489	0.41	0.41	0.41	0.906	0.41	0.534	0.534	0.534	0.534
Olf neuro	0.099	0.016	0.016	0.016	0.016	0.111		0.016	0.016	0.016	0.016	0.016	0.016	0.093	0.095	0.097	0.016	0.016	0.016	0.016	0.146	0.109	0.062	0.936	0.038	0.016	0.753	0.119	0.366	0.016	0.016	0.016	0.087	0.016	0.067	0.067	0.067	0.067
Cerebell	0.443	1	1	1	1	0.41	0.016		1	1	1	1	1	0.46	0.454	0.449	1	1	1	1	0.335	0.416	0	0.012	0	1	0.006	0.389	0.13	1	1	1	0.48	1	1	1	1	1
Olf ped	0.443	1	1	1	1	0.41	0.016	1		1	1	1	1	0.46	0.454	0.449	1	1	1	1	0.335	0.416	0	0.012	0	1	0.006	0.389	0.13	1	1	1	0.48	1	1	1	1	1
P lobe	0.443	1	1	1	1	0.41	0.016	1	1		1	1	1	0.46	0.454	0.449	1	1	1	1	0.335	0.416	0	0.012	0	1	0.006	0.389	0.13	1	1	1	0.48	1	1	1	1	1
Sciatic n	0.443	1	1	1	1	0.41	0.016	1	1	1		1	1	0.46	0.454	0.449	1	1	1	1	0.335	0.416	0	0.012	0	1	0.006	0.389	0.13	1	1	1	0.48	1	1	1	1	1
T lobe	0.443	1	1	1	1	0.41	0.016	1	1	1	1		1	0.46	0.454	0.449	1	1	1	1	0.335	0.416	0	0.012	0	1	0.006	0.389	0.13	1	1	1	0.48	1	1	1	1	1
O lobe	0.443	1	1	1	1	0.41	0.016	1	1	1	1	1		0.46	0.454	0.449	1	1	1	1	0.335	0.416	0	0.012	0	1	0.006	0.389	0.13	1	1	1	0.48	1	1	1	1	1
Optic n	0.977	0.46	0.46	0.46	0.46	0.932	0.093	0.46	0.46	0.46	0.46	0.46	0.46		0.992	0.985	0.46	0.46	0.46	0.46	0.821	0.94	0	0.078	0	0.46	0.046	0.903	0.437	0.46	0.46	0.46	0.974	0.46	0.577	0.577	0.577	0.577
F/T n	0.985	0.454	0.454	0.454	0.454	0.94	0.095	0.454	0.454	0.454	0.454	0.454	0.454	0.992		0.992	0.454	0.454	0.454	0.454	0.829	0.947	0	0.08	0	0.454	0.047	0.91	0.443	0.454	0.454	0.454	0.966	0.454	0.572	0.572	0.572	0.572
Piriform	0.992	0.449	0.449	0.449	0.449	0.947	0.097	0.449	0.449	0.449	0.449	0.449	0.449	0.985	0.992		0.449	0.449	0.449	0.449	0.836	0.955	0	0.082	0	0.449	0.048	0.918	0.449	0.449	0.449	0.449	0.959	0.449	0.567	0.567	0.567	0.567
Pons	0.443	1	1	1	1	0.41	0.016	1	1	1	1	1	1	0.46	0.454	0.449		1	1	1	0.335	0.416	0	0.012	0	1	0.006	0.389	0.13	1	1	1	0.48	1	1	1	1	1
Medulla	0.443	1	1	1	1	0.41	0.016	1	1	1	1	1	1	0.46	0.454	0.449	1		1	1	0.335	0.416	0	0.012	0	1	0.006	0.389	0.13	1	1	1	0.48	1	1	1	1	1
O chiasm	0.443	1	1	1	1	0.41	0.016	1	1	1	1	1	1	0.46	0.454	0.449	1	1		1	0.335	0.416	0	0.012	0	1	0.006	0.389	0.13	1	1	1	0.48	1	1	1	1	1
Hippo	0.443	1	1	1	1	0.41	0.016	1	1	1	1	1	1	0.46	0.454	0.449	1	1	1		0.335	0.416	0	0.012	0	1	0.006	0.389	0.13	1	1	1	0.48	1	1	1	1	1
Tonsil	0.843	0.335	0.335	0.335	0.335	0.888	0.146	0.335	0.335	0.335	0.335	0.335	0.335	0.821	0.829	0.836	0.335	0.335	0.335	0.335		0.88	0.001	0.125	0	0.335	0.077	0.918	0.582	0.335	0.335	0.335	0.796	0.335	0.466	0.466	0.466	0.466
Sub LN	0.962	0.416	0.416	0.416	0.416	0.992	0.109	0.416	0.416	0.416	0.416	0.416	0.416	0.94	0.947	0.955	0.416	0.416	0.416	0.416	0.88		0.001	0.092	0	0.416	0.055	0.962	0.483	0.416	0.416	0.416	0.914	0.416	0.538	0.538	0.538	0.538
Spleen	0	0	0	0	0	0.001	0.062	0	0	0	0	0	0	0	0	0	0	0	0	0	0.001	0.001		0.074	0.836	0	0.12	0.001	0.006	0	0	0	0	0	0.001	0.001	0.001	0.001
Thymus	0.083	0.012	0.012	0.012	0.012	0.094	0.936	0.012	0.012	0.012	0.012	0.012	0.012	0.078	0.08	0.082	0.012	0.012	0.012	0.012	0.125	0.092	0.074		0.046	0.012	0.814	0.102	0.325	0.012	0.012	0.012	0.073	0.012	0.059	0.059	0.059	0.059
Mes LN	0	0	0	0	0	0	0.038	0	0	0	0	0	0	0	0	0	0	0	0	0	0	0	0.836	0.046		0	0.078	0	0.003	0	0	0	0	0	0.001	0.001	0.001	0.001
Peyers	0.443	1	1	1	1	0.41	0.016	1	1	1	1	1	1	0.46	0.454	0.449	1	1	1	1	0.335	0.416	0	0.012	0		0.006	0.389	0.13	1	1	1	0.48	1	1	1	1	1
Nasal epi	0.049	0.006	0.006	0.006	0.006	0.056	0.753	0.006	0.006	0.006	0.006	0.006	0.006	0.046	0.047	0.048	0.006	0.006	0.006	0.006	0.077	0.055	0.12	0.814	0.078	0.006		0.061	0.223	0.006	0.006	0.006	0.043	0.006	0.039	0.039	0.039	0.039
Trachea	0.925	0.389	0.389	0.389	0.389	0.97	0.119	0.389	0.389	0.389	0.389	0.389	0.389	0.903	0.91	0.918	0.389	0.389	0.389	0.389	0.918	0.962	0.001	0.102	0	0.389	0.061		0.513	0.389	0.389	0.389	0.877	0.389	0.515	0.515	0.515	0.515
Lung	0.454	0.13	0.13	0.13	0.13	0.489	0.366	0.13	0.13	0.13	0.13	0.13	0.13	0.437	0.443	0.449	0.13	0.13	0.13	0.13	0.582	0.483	0.006	0.325	0.003	0.13	0.223	0.513		0.13	0.13	0.13	0.418	0.13	0.252	0.252	0.252	0.252
Liver	0.443	1	1	1	1	0.41	0.016	1	1	1	1	1	1	0.46	0.454	0.449	1	1	1	1	0.335	0.416	0	0.012	0	1	0.006	0.389	0.13		1	1	0.48	1	1	1	1	1
Skeletal	0.443	1	1	1	1	0.41	0.016	1	1	1	1	1	1	0.46	0.454	0.449	1	1	1	1	0.335	0.416	0	0.012	0	1	0.006	0.389	0.13	1		1	0.48	1	1	1	1	1
Heart	0.443	1	1	1	1	0.41	0.016	1	1	1	1	1	1	0.46	0.454	0.449	1	1	1	1	0.335	0.416	0	0.012	0	1	0.006	0.389	0.13	1	1		0.48	1	1	1	1	1
Kidney	0.951	0.48	0.48	0.48	0.48	0.906	0.087	0.48	0.48	0.48	0.48	0.48	0.48	0.974	0.966	0.959	0.48	0.48	0.48	0.48	0.796	0.914	0	0.073	0	0.48	0.043	0.877	0.418	0.48	0.48	0.48		0.48	0.594	0.594	0.594	0.594
Eye	0.443	1	1	1	1	0.41	0.016	1	1	1	1	1	1	0.46	0.454	0.449	1	1	1	1	0.335	0.416	0	0.012	0	1	0.006	0.389	0.13	1	1	1	0.48		1	1	1	1
U body	0.562	1	1	1	1	0.534	0.067	1	1	1	1	1	1	0.577	0.572	0.567	1	1	1	1	0.466	0.538	0.001	0.059	0.001	1	0.039	0.515	0.252	1	1	1	0.594	1		1	1	1
Fallopian	0.562	1	1	1	1	0.534	0.067	1	1	1	1	1	1	0.577	0.572	0.567	1	1	1	1	0.466	0.538	0.001	0.059	0.001	1	0.039	0.515	0.252	1	1	1	0.594	1	1		1	1
Ovary	0.562	1	1	1	1	0.534	0.067	1	1	1	1	1	1	0.577	0.572	0.567	1	1	1	1	0.466	0.538	0.001	0.059	0.001	1	0.039	0.515	0.252	1	1	1	0.594	1	1	1		1
U horn	0.562	1	1	1	1	0.534	0.067	1	1	1	1	1	1	0.577	0.572	0.567	1	1	1	1	0.466	0.538	0.001	0.059	0.001	1	0.039	0.515	0.252	1	1	1	0.594	1	1	1	1

## Sheet: Geq-TCID50
Non-parametric test: Independent-samples Mann-Whitney U Test
Statistical analysis of geq-TCID50/g of challenged samples
Significant if p value < 0.05
	Thalam	Cd nucl	F lobe	Midbrain	Spinal	Olf bulb	Olf neuro	Cerebell	Olf ped	P lobe	Sciatic n	T lobe	O lobe	Optic n	F/T n	Piriform	Pons	Medulla	O chiasm	Hippo	Tonsil	Sub LN	Spleen	Thymus	Mes LN	Peyers
Thalam		0.773	0.932	0.333	0.477	0.574	0.042	0.623	0.785	0.963	0.238	0.558	0.439	0.477	0.623	0.944	0.563	0.522	0.408	0.365	0.126	0.645	0.092	0.507	0.013	0.925
Cd nucl	0.773		0.708	0.209	0.673	0.395	0.02	0.435	0.574	0.809	0.373	0.767	0.628	0.673	0.435	0.827	0.386	0.353	0.264	0.537	0.069	0.864	0.048	0.341	0.006	0.845
F lobe	0.932	0.708		0.377	0.426	0.634	0.052	0.685	0.851	0.894	0.206	0.502	0.39	0.426	0.685	0.876	0.623	0.579	0.458	0.321	0.149	0.585	0.109	0.563	0.017	0.857
Midbrain	0.333	0.209	0.377		0.093	0.685	0.288	0.634	0.487	0.31	0.032	0.12	0.082	0.093	0.634	0.299	0.696	0.743	0.888	0.061	0.574	0.153	0.472	0.761	0.132	0.288
Spinal	0.477	0.673	0.426	0.093		0.203	0.006	0.229	0.325	0.507	0.639	0.901	0.95	1	0.229	0.522	0.198	0.177	0.124	0.845	0.025	0.803	0.017	0.169	0.001	0.537
Olf bulb	0.574	0.395	0.634	0.685	0.203		0.142	0.944	0.773	0.542	0.082	0.251	0.182	0.203	0.944	0.527	0.988	0.938	0.791	0.142	0.333	0.306	0.261	0.919	0.056	0.512
Olf neuro	0.042	0.02	0.052	0.288	0.006	0.142		0.124	0.079	0.038	0.001	0.009	0.005	0.006	0.124	0.036	0.146	0.164	0.229	0.003	0.617	0.013	0.731	0.172	0.656	0.034
Cerebell	0.623	0.435	0.685	0.634	0.229	0.944	0.124		0.827	0.59	0.095	0.281	0.206	0.229	1	0.574	0.932	0.882	0.737	0.162	0.299	0.341	0.232	0.864	0.047	0.558
Olf ped	0.785	0.574	0.851	0.487	0.325	0.773	0.079	0.827		0.749	0.146	0.39	0.295	0.325	0.827	0.731	0.761	0.714	0.579	0.238	0.209	0.463	0.157	0.696	0.028	0.714
P lobe	0.963	0.809	0.894	0.31	0.507	0.542	0.038	0.59	0.749		0.257	0.59	0.468	0.507	0.59	0.981	0.532	0.492	0.382	0.39	0.115	0.679	0.083	0.477	0.012	0.963
Sciatic n	0.238	0.373	0.206	0.032	0.639	0.082	0.001	0.095	0.146	0.257		0.553	0.685	0.639	0.095	0.267	0.079	0.069	0.045	0.785	0.007	0.472	0.004	0.065	0	0.278
T lobe	0.558	0.767	0.502	0.12	0.901	0.251	0.009	0.281	0.39	0.59	0.553		0.851	0.901	0.281	0.606	0.245	0.22	0.157	0.749	0.034	0.901	0.023	0.211	0.002	0.623
O lobe	0.439	0.628	0.39	0.082	0.95	0.182	0.005	0.206	0.295	0.468	0.685	0.851		0.95	0.206	0.482	0.177	0.157	0.109	0.894	0.021	0.755	0.014	0.151	0.001	0.497
Optic n	0.477	0.673	0.426	0.093	1	0.203	0.006	0.229	0.325	0.507	0.639	0.901	0.95		0.229	0.522	0.198	0.177	0.124	0.845	0.025	0.803	0.017	0.169	0.001	0.537
F/T n	0.623	0.435	0.685	0.634	0.229	0.944	0.124	1	0.827	0.59	0.095	0.281	0.206	0.229		0.574	0.932	0.882	0.737	0.162	0.299	0.341	0.232	0.864	0.047	0.558
Piriform	0.944	0.827	0.876	0.299	0.522	0.527	0.036	0.574	0.731	0.981	0.267	0.606	0.482	0.522	0.574		0.517	0.477	0.369	0.403	0.109	0.696	0.079	0.463	0.011	0.981
Pons	0.563	0.386	0.623	0.696	0.198	0.988	0.146	0.932	0.761	0.532	0.079	0.245	0.177	0.198	0.932	0.517		0.95	0.803	0.138	0.341	0.299	0.267	0.932	0.058	0.502
Medulla	0.522	0.353	0.579	0.743	0.177	0.938	0.164	0.882	0.714	0.492	0.069	0.22	0.157	0.177	0.882	0.477	0.95		0.851	0.122	0.373	0.271	0.295	0.981	0.066	0.463
O chiasm	0.408	0.264	0.458	0.888	0.124	0.791	0.229	0.737	0.579	0.382	0.045	0.157	0.109	0.124	0.737	0.369	0.803	0.851		0.083	0.482	0.198	0.39	0.87	0.099	0.357
Hippo	0.365	0.537	0.321	0.061	0.845	0.142	0.003	0.162	0.238	0.39	0.785	0.749	0.894	0.845	0.162	0.403	0.138	0.122	0.083		0.015	0.656	0.01	0.116	0.001	0.417
Tonsil	0.126	0.069	0.149	0.574	0.025	0.333	0.617	0.299	0.209	0.115	0.007	0.034	0.021	0.025	0.299	0.109	0.341	0.373	0.482	0.015		0.046	0.876	0.386	0.345	0.104
Sub LN	0.645	0.864	0.585	0.153	0.803	0.306	0.013	0.341	0.463	0.679	0.472	0.901	0.755	0.803	0.341	0.696	0.299	0.271	0.198	0.656	0.046		0.032	0.261	0.003	0.714
Spleen	0.092	0.048	0.109	0.472	0.017	0.261	0.731	0.232	0.157	0.083	0.004	0.023	0.014	0.017	0.232	0.079	0.267	0.295	0.39	0.01	0.876	0.032		0.306	0.43	0.075
Thymus	0.507	0.341	0.563	0.761	0.169	0.919	0.172	0.864	0.696	0.477	0.065	0.211	0.151	0.169	0.864	0.463	0.932	0.981	0.87	0.116	0.386	0.261	0.306		0.07	0.449
Mes LN	0.013	0.006	0.017	0.132	0.001	0.056	0.656	0.047	0.028	0.012	0	0.002	0.001	0.001	0.047	0.011	0.058	0.066	0.099	0.001	0.345	0.003	0.43	0.07		0.01
Peyers	0.925	0.845	0.857	0.288	0.537	0.512	0.034	0.558	0.714	0.963	0.278	0.623	0.497	0.537	0.558	0.981	0.502	0.463	0.357	0.417	0.104	0.714	0.075	0.449	0.01
