# Supplementary material for: North American domestic pigs are susceptible to experimental infection with Japanese encephalitis virus
Source: Sci Rep. 2018 May 21;8:7951. doi: 10.1038/s41598-018-26208-8 (PMC5962597; doi:10.1038/s41598-018-26208-8)
Supplement: Supplementary file 3 — Dataset 1 [file 41598_2018_26208_MOESM3_ESM.xlsx]

## Sheet: Title Page
North American domestic pigs are susceptible to experimental infection with Japanese encephalitis virus
So Lee Parka,b, Yan-Jang S. Huanga,b, Amy C. Lyonsa,b, Victoria B. Ayersa,b, Susan M. Hettenbachb, D. Scott McVeya,c, Kenneth R. Burtonb,d, Stephen Higgsa,b, Dana L. Vanlandinghama,b,*
aDepartment of Diagnostic Medicine and Pathobiology, College of Veterinary Medicine, Kansas State University, Manhattan, KS, USA
bBiosecurity Research Institute, Kansas State University, Manhattan, KS, USA
cArthropod-Borne Animal Diseases Research Unit, Center for Grain and Animal Health Research, Agricultural Research Service, United States Department of Agriculture, Manhattan, KS, USA
dNational Agricultural Biosecurity Center, Kansas State University, Manhattan, KS, USA

## Sheet: Serum
PFU/ml
Pig #	Group	Necropsy	d0	d3	d5	d7
1	Control	Day 3	UD	UD
2	Control	Day 3	UD	UD
3	Challenged	Day 3	UD	15
4	Challenged	Day 3	UD	UD
5	Challenged	Day 3	UD	UD
6	Challenged	Day 3	UD	UD
7	Challenged	Day 3	UD	UD
8	Control	Day 28	UD	UD	UD	UD
9	Control	Day 28	UD	UD	UD	UD
10	Challenged	Day 28	UD	UD	UD	UD
11	Challenged	Day 28	UD	UD	UD	UD
12	Challenged	Day 28	UD	20	UD	UD
13	Challenged	Day 28	UD	UD	UD	UD
14	Challenged	Day 28	UD	UD	UD	UD
*UD = undetected
Genome equivalent to TCID50/ml (Negative if Ct <33)
Pig #	Group	Necropsy	d0	d3	d5	d7
1	Control	Day 3	UD	UD
2	Control	Day 3	UD	UD
3	Challenged	Day 3	UD	4188.17
4	Challenged	Day 3	UD	434.89
5	Challenged	Day 3	UD	661.08
6	Challenged	Day 3	UD	UD
7	Challenged	Day 3	UD	134.73
8	Control	Day 28	UD	UD	UD	UD
9	Control	Day 28	UD	UD	UD	UD
10	Challenged	Day 28	UD	1057.24	6.07	UD
11	Challenged	Day 28	UD	223.14	UD	UD
12	Challenged	Day 28	UD	2739.33	UD	UD
13	Challenged	Day 28	UD	45.08	UD	UD
14	Challenged	Day 28	UD	364.03	UD	UD
*UD = undetected

## Sheet: Nasal
PFU/ml
Pig #	Group	Necropsy	d0	d1	d2	d3	d4	d5	d6	d7	d8	d9	d10	d11
1	Control	Day 3	UD	UD	UD	UD
2	Control	Day 3	UD	UD	UD	UD
3	Challenged	Day 3	UD	UD	UD	10
4	Challenged	Day 3	UD	UD	UD	10
5	Challenged	Day 3	UD	UD	UD	480
6	Challenged	Day 3	UD	UD	UD	20
7	Challenged	Day 3	UD	UD	70	10
8	Control	Day 28	UD	UD	UD	UD	UD	UD	UD	UD	UD	UD	UD	UD
9	Control	Day 28	UD	UD	UD	UD	UD	UD	UD	UD	UD	UD	UD	UD
10	Challenged	Day 28	UD	UD	UD	UD	UD	UD	UD	UD	UD	UD	UD	UD
11	Challenged	Day 28	UD	UD	20	UD	20	30	10	UD	UD	UD	UD	UD
12	Challenged	Day 28	UD	UD	UD	UD	10	UD	UD	UD	UD	UD	UD	UD
13	Challenged	Day 28	UD	UD	UD	UD	240	UD	UD	UD	UD	UD	UD	UD
14	Challenged	Day 28	UD	UD	10	UD	UD	UD	UD	UD	UD	UD	UD	UD
*UD = undetected
Genome equivalent to TCID50/ml (Negative if Ct <33)
Pig #	Group	Necropsy	d0	d1	d2	d3	d4	d5	d6	d7	d8	d9	d10	d11
1	Control	Day 3	UD	UD	UD	UD
2	Control	Day 3	UD	UD	UD	UD
3	Challenged	Day 3	UD	UD	UD	38.31
4	Challenged	Day 3	UD	UD	UD	82.65
5	Challenged	Day 3	UD	UD	9.12	818.54
6	Challenged	Day 3	UD	UD	23.67	43.97
7	Challenged	Day 3	UD	UD	74.64	20.06
8	Control	Day 28	UD	UD	UD	UD	UD	UD	UD	UD	UD	UD	UD	UD
9	Control	Day 28	UD	UD	UD	UD	UD	UD	UD	UD	UD	UD	UD	UD
10	Challenged	Day 28	UD	UD	8.44	5.62	3.16	7.33	3.03	UD	5.12	UD	14.14	UD
11	Challenged	Day 28	UD	UD	22.26	9.71	87.12	232.84	14.7	UD	UD	UD	UD	UD
12	Challenged	Day 28	UD	UD	UD	UD	40.91	50.04	57.03	UD	UD	UD	UD	UD
13	Challenged	Day 28	UD	UD	UD	UD	4759.22	UD	UD	UD	UD	UD	UD	UD
14	Challenged	Day 28	UD	UD	22.45	8.42	7.94	14.58	53.31	UD	UD	UD	UD	UD
*UD = undetected

## Sheet: Tissues
PFU/g
Pig #	Group	Necropsy	Thalam	Cd nucl	F lobe	Midbrain	Spinal	Olf bulb	Olf neuro	Cerebell	Olf ped	P lobe	Sciatic n	T lobe	O lobe	Optic n	F/T n	Piriform	Pons	Medulla	O chiasm	Hippo	Tonsil	Sub LN	Spleen	Thymus	Mes LN	Peyers	Nasal epi	Trachea	Lung	Liver	Skeletal	Heart	Kidney	Eye	U body	Fallopian	Ovary	U horn
1	Control	Day 3	UD	UD	UD	UD	UD	UD	UD	UD	UD	UD	UD	UD	UD	UD	UD	UD	UD	UD	UD	UD	UD	UD	UD	UD	UD	UD	UD	UD	UD	UD	UD	UD	UD	UD
2	Control	Day 3	UD	UD	UD	UD	UD	UD	UD	UD	UD	UD	UD	UD	UD	UD	UD	UD	UD	UD	UD	UD	UD	UD	UD	UD	UD	UD	UD	UD	UD	UD	UD	UD	UD	UD	UD	UD	UD	UD
3	Challenged	Day 3	UD	UD	UD	UD	UD	UD	UD	UD	UD	UD	UD	UD	UD	UD	UD	UD	UD	UD	UD	UD	UD	UD	3580	UD	211	UD	2640	UD	UD	UD	UD	UD	UD	UD
4	Challenged	Day 3	105	UD	UD	UD	UD	187	2130	UD	UD	UD	UD	UD	UD	50	UD	UD	UD	UD	UD	UD	7350	UD	222	263	500	UD	UD	231	46	UD	UD	UD	UD	UD	UD	UD	UD	UD
5	Challenged	Day 3	UD	UD	UD	UD	UD	UD	UD	UD	UD	UD	UD	UD	UD	UD	UD	UD	UD	UD	UD	UD	UD	182	428	UD	188	UD	812	UD	UD	UD	UD	UD	UD	UD
6	Challenged	Day 3	UD	UD	UD	UD	UD	UD	36	UD	UD	UD	UD	UD	UD	UD	74	UD	UD	UD	UD	UD	UD	UD	158	37	2760	UD	316	UD	UD	UD	UD	UD	UD	UD	UD	UD	UD	UD
7	Challenged	Day 3	UD	UD	UD	UD	UD	UD	111	UD	UD	UD	UD	UD	UD	UD	UD	77	UD	UD	UD	UD	UD	UD	111	550	11700	UD	UD	UD	111	UD	UD	UD	36	UD
8	Control	Day 28	UD	UD	UD	UD	UD	UD	UD	UD	UD	UD	UD	UD	UD	UD	UD	UD	UD	UD	UD	UD	UD	UD	UD	UD	UD	UD	UD	UD	UD	UD	UD	UD	UD	UD	UD	UD	UD	UD
9	Control	Day 28	UD	UD	UD	UD	UD	UD	UD	UD	UD	UD	UD	UD	UD	UD	UD	UD	UD	UD	UD	UD	UD	UD	UD	UD	UD	UD	UD	UD	UD	UD	UD	UD	UD	UD
10	Challenged	Day 28	UD	UD	UD	UD	UD	UD	UD	UD	UD	UD	UD	UD	UD	UD	UD	UD	UD	UD	UD	UD	UD	UD	UD	UD	UD	UD	UD	UD	UD	UD	UD	UD	UD	UD	UD	UD	UD	UD
11	Challenged	Day 28	UD	UD	UD	UD	UD	UD	UD	UD	UD	UD	UD	UD	UD	UD	UD	UD	UD	UD	UD	UD	UD	UD	UD	UD	UD	UD	UD	UD	UD	UD	UD	UD	UD	UD
12	Challenged	Day 28	UD	UD	UD	UD	UD	UD	UD	UD	UD	UD	UD	UD	UD	UD	UD	UD	UD	UD	UD	UD	UD	UD	UD	UD	UD	UD	UD	UD	UD	UD	UD	UD	UD	UD	UD	UD	UD	UD
13	Challenged	Day 28	UD	UD	UD	UD	UD	UD	UD	UD	UD	UD	UD	UD	UD	UD	UD	UD	UD	UD	UD	UD	UD	UD	UD	UD	UD	UD	UD	UD	UD	UD	UD	UD	UD	UD
14	Challenged	Day 28	UD	UD	UD	UD	UD	UD	UD	UD	UD	UD	UD	UD	UD	UD	UD	UD	UD	UD	UD	UD	UD	UD	UD	UD	UD	UD	UD	UD	UD	UD	UD	UD	UD	UD	UD	UD	UD	UD
*UD = undetected
Genome equivalent to TCID50/g (Negative if Ct <33)
Pig #	Group	Necropsy	Thalam	Cd nucl	F lobe	Midbrain	Spinal	Olf bulb	Olf neuro	Cerebell	Olf ped	P lobe	Sciatic n	T lobe	O lobe	Optic n	F/T n	Piriform	Pons	Medulla	O chiasm	Hippo	Tonsil	Sub LN	Spleen	Thymus	Mes LN	Peyers
1	Control	Day 3	UD	UD	UD	UD	UD	UD	UD	UD	UD	UD	UD	UD	UD	UD	UD	UD	UD	UD	UD	UD	UD	UD	UD	UD	UD	UD
2	Control	Day 3	UD	UD	UD	UD	UD	UD	UD	UD	UD	UD	UD	UD	UD	UD	UD	UD	UD	UD	UD	UD	UD	UD	UD	UD	UD	UD
3	Challenged	Day 3	UD	UD	UD	97.5248	UD	UD	117.458	45.7352	96.5212	28.3315	118.152	UD	48.0313	47.6631	522.77	46.5922	123.755	82.6727	114.31	UD	47.0604	147.915	UD	16.2751	7059.57	1447.22
4	Challenged	Day 3	5145.94	604.646	3923.83	1574.64	194.64	2020.25	179680	7211.88	907.243	1514.59	42.8407	5215.38	333.345	524.482	710.592	479.748	2475.92	3532.48	1656.27	102.158	117885	UD	19715.7	1277.1	7304.26	UD
5	Challenged	Day 3	101.194	238.96	915.526	809.809	204.29	304.64	7752.05	352.379	220.297	195.242	60.0966	43.6012	65.3865	134.321	611.847	42.9012	756.283	747.945	1451.42	153.434	2988.28	1045.79	7244.28	105.625	13550.7	8233.59
6	Challenged	Day 3	53.4024	21.3336	35.0234	1345.95	UD	195.166	4778.33	47.8744	130.514	UD	UD	20.3107	UD	UD	226.042	40.8173	51.8516	138.616	98.9541	UD	9749.91	64.2627	16927.8	579.796	6009.46	UD
7	Challenged	Day 3	228.33	119.673	125.225	156.437	95.3954	1103.31	5098.49	351.417	105.034	285.781	UD	48.1268	27.7542	UD	UD	2813.15	178.878	136.316	418.204	67.1764	322.609	17.8576	4736.64	4701.16	4167.13	47.5332
*UD = undetected
Genome equivalent to TCID50/g (Negative if Ct <33)
Pig #	Group	Necropsy	Tonsil
8	Control	Day 28	UD
9	Control	Day 28	UD
10	Challenged	Day 28	182.455
11	Challenged	Day 28	336.05
12	Challenged	Day 28	48.636
13	Challenged	Day 28	UD
14	Challenged	Day 28	UD
*UD = undetected
